# Supplementary material for: Identification and genotyping of a new subtype of bovine viral diarrhea virus 1 isolated from cattle with diarrhea
Source: Arch Virol. 2021 Feb 13;166(4):1259–62. doi: 10.1007/s00705-021-04990-7 (PMC7952330; doi:10.1007/s00705-021-04990-7)
Supplement: Supplementary file 3 — Supplementary file3 (TXT 1 KB) [file 705_2021_4990_MOESM3_ESM.txt]

>QL1903
AAAATCACGTGGTGAGTTCGTTGGATGGCTGAAGCCCTGAGTACAGGGTAGTCGTCAGTGGTTCGACG
CTTAGTATGACAAGCCTCGAGATGCCACGTGGACGAGGGCATGCCCACAGCACATCTTAACCTGAGCG
GGGGTCGCTCAGGCGAAAACGGTTTGATCAACCGCTACGAATACAGCCTGATAGGGTGCTGCAGAGG
CCCACTGTATTGCTACTAAAAATCTCTGCTGTACATGGCACATGGAGTTGA
